# Supplementary material for: SMAD4 Feedback Activates the Canonical TGF-β Family Signaling Pathways
Source: Int J Mol Sci. 2021 Sep 16;22(18):10024. doi: 10.3390/ijms221810024 (PMC8471547; doi:10.3390/ijms221810024)
Supplement: Supplementary file 1 [file ijms-22-10024-s001.zip]

Archive with 1 entries (1 files):
- ijms-1333703-supplementary.pdf
